# Supplementary material for: Genotype-phenotype correlations of germline mutations in exon 10 of the RET proto-oncogene from 14 MEN2A families of Ethnic Han Chinese
Source: PLoS One. 2025 Sep 11;20(9):e0332136. doi: 10.1371/journal.pone.0332136 (PMC12425180; doi:10.1371/journal.pone.0332136)
Supplement: S1 Table — (XLSX) [file pone.0332136.s001.xlsx]

## Sheet: 74 patients' clinical data
Number	RET	Nucleotide	Number of pedigrees	Gender	Age at diagnosis(year)	MTC long diameter(cm)	Ctn（ng/L)	Symptom	Treatment(MTC)	N(lymph node metastasis)	M(distant metastasis)	PHEO（Age at diagnosis(year))	HPTH(Age at diagnosis(year))	CLA(Age at diagnosis(year))	HSCR(Age at diagnosis(year))	Phenotype
1	C609R	c.1825T>C	1	Female	52	2.8	＞2000	neck mass	TT+VI	N1	M0					FMTC
2	C611Y	c.1832G>A	2	Male	20	0.4	15	Asymptomatic	TT+VI	N0	M0					MEN2A-CLA
3	C611Y	c.1832G>A	2	Female	29	0.7	41.5	Asymptomatic	TT+VI	N0	M0					MEN2A-CLA
4	C611Y	c.1832G>A	2	Female	23	0.8	67.1	Asymptomatic	TT+VI	N0	M0					MEN2A-CLA
5	C611Y	c.1832G>A	2	Male	30	2.8	1574.9	neck mass	TT+VI	N1	M0					MEN2A-CLA
6	C611Y	c.1832G>A	2	Male	42	1.2	673.5	neck mass	TT+Ⅱ-VI	N1	M0					MEN2A-CLA
7	C611Y	c.1832G>A	2	Female	56	2.8	1326.3	neck mass	TT+Ⅱ-VI	N1	M0					MEN2A-CLA
8	C611Y	c.1832G>A	2	Female	40	2.5	1417.9	neck mass	TT+Ⅱ-VI	N1	M0	37y		40y		MEN2A-CLA
9	C611Y	c.1832G>A	2	Male	61	0.9	356	Asymptomatic	TT+VI	N1	M0					MEN2A-CLA
10	C611Y	c.1832G>A	2	Male	74	0.8	64	Asymptomatic	TT+VI	N0	M0					MEN2A-CLA
11	C611Y	c.1832G>A	2	Female	39	4.5	＞2000	neck mass	TT+Ⅱ-VI	N1	M0					MEN2A-CLA
12	C611Y	c.1832G>A	2	Female	35	1.2	97.1	Asymptomatic	TT+VI	N1	M0					MEN2A-CLA
13	C611Y	c.1832G>A	2	Male	69	0.5	22	Asymptomatic	TT+VI	N0	M0	69y				MEN2A-CLA
14	C611Y	c.1832G>A	2	Male	42	0.4	9.9	Asymptomatic	TT+VI	N0	M0					MEN2A-CLA
15	C611Y	c.1832G>A	2	Female	39	0.5	20.7	Asymptomatic	TT+VI	N0	M0					MEN2A-CLA
16	C611Y	c.1832G>A	2	Male	13	no nodules	6.7	Asymptomatic	watch		M0					MEN2A-CLA
17	C611Y	c.1832G>A	2	Female	5	no nodules	2.9	Asymptomatic	watch		M0					MEN2A-CLA
18	C611F	c.1832-1833delGCinsTT	3	Male	32	no nodules	3.6	Asymptomatic	watch		M0	32y	32y			MEN2A
19	C618G	c.1852T>G	4	Female	37	1.3	232	Asymptomatic	TT+VI	N1	M0					FMTC
20	C618G	c.1852T>G	4	Male	83	2.7	794	neck mass	Refuse surgery	Cervical lymph nodes 1.5cm	M0					FMTC
21	C618G	c.1852T>G	5	Female	44	2.5	1414	neck mass	TT+Ⅱ-VI	N1	M0					FMTC
22	C618G	c.1852T>G	5	Male	67	2.3	884	neck mass	Refuse surgery	Cervical lymph nodes 1.9cm	M0					FMTC
23	C618R	c.1852T>C	6	Male	24	no nodules	27.3	Asymptomatic	watch		M0					MEN2A
24	C618R	c.1852T>C	6	Male	23	2.5	＞2000	neck mass	TT+Ⅱ-VI	N1	M0					MEN2A
25	C618R	c.1852T>C	6	Male	59	2.8	＞2000	neck mass	TT+Ⅱ-VI	N1	M0	59y				MEN2A
26	C618R	c.1852T>C	6	Female	45	3.9	＞2000	neck mass	TT+Ⅱ-VI	N1	M1(liver)					MEN2A
27	C618R	c.1852T>C	6	Female	34	no nodules	55.6	Asymptomatic	watch		M0					MEN2A
28	C618R	c.1852T>C	6	Female	30	1	6.21	Asymptomatic	TT+VI	N1	M0					MEN2A
29	C618R	c.1852T>C	6	Female	9	no nodules	10.2	Asymptomatic	watch		M0					MEN2A
30	C618R	c.1852T>C	7	Female	36	2.3	547.8	neck mass	TT+Ⅱ-VI	N1	M0	41y				MEN2A
31	C618R	c.1852T>C	7	Male	21	2.2	17.6	neck mass	TT+Ⅱ-VI	N1	M0					MEN2A
32	C618R	c.1852T>C	7	Female	26	2.5	487.6	neck mass	Refuse surgery		M0					MEN2A
33	C618R	c.1852T>C	8	Female	28	3.2	288.2	neck mass	TT+VI	N1	M0					MEN2A
34	C618R	c.1852T>C	8	Male	12	no nodules	3.1	Asymptomatic	watch		M0					MEN2A
35	C618R	c.1852T>C	8	Male	Lack data
36	C618R	c.1852T>C	8	Female	60	1	37.5	Asymptomatic	TT+VI	N0	M0		60y			MEN2A
37	C618R	c.1852T>C	8	Female	51	2.5	＞2000	neck mass	TT+Ⅱ-VI	N1	M0					MEN2A
38	C618R	c.1852T>C	8	Female	37	3.5	2568	neck mass	TT+Ⅱ-VI	N1	M0					MEN2A
39	C618R	c.1852T>C	8	Female	39	1	41.8	Asymptomatic	TT+VI	N0	M0					MEN2A
40	C618R	c.1852T>C	9	Female	65	1.5	168	neck mass	Refuse surgery		M0					MEN2A-HSCR
41	C618R	c.1852T>C	9	Female	48	0.6	17.4	Asymptomatic	TT+VI	N0	M0					MEN2A-HSCR
42	C618R	c.1852T>C	9	Male	23	0.5	7.94	Asymptomatic	TT+VI	N0	M0				23y	MEN2A-HSCR
43	C618R	c.1852T>C	9	Female	41	1.2	414.4	neck mass	TT+VI	N1	M0					MEN2A-HSCR
44	C618R	c.1852T>C	9	Male	Lack data											MEN2A-HSCR
45	C618R	c.1852T>C	9	Female	37	1.7	271	neck mass	Refuse surgery		M0					MEN2A-HSCR
46	C618R	c.1852T>C	9	Female	44	2.1	754	neck mass	TT+VI	N1	M0					MEN2A-HSCR
47	C618R	c.1852T>C	9	Female	37	1.5	152	neck mass	Refuse surgery		M0					MEN2A-HSCR
48	C618R	c.1852T>C	9	Female	55	1.9	583	neck mass	TT+VI	N1	M0					MEN2A-HSCR
49	C618R	c.1852T>C	9	Female	49	1.3	241	neck mass	Refuse surgery		M0					MEN2A-HSCR
50	C618S	c.1852T>A	10	Male	63	1.5	1359	neck mass	Refuse surgery		M0					FMTC
51	C618S	c.1852T>A	10	Female	58	4.3	2652	neck mass	TT+Ⅱ-VI	N1	M0					FMTC
52	C618S	c.1852T>A	10	Female	55	1.9	966	neck mass	TT+VI	N1	M0					FMTC
53	C618S	c.1852T>A	10	Male	64	2.6	767	neck mass	TT+VI	N1	M0					FMTC
54	C618S	c.1852T>A	10	Female	32	0.6	41.4	Asymptomatic	Refuse surgery		M0					FMTC
55	C618S	c.1852T>A	10	Female	30	3.9	362.3	neck mass	TT+VI	N1	M0					FMTC
56	C618S	c.1852T>A	10	Female	33	3.8	1635	neck mass	TT+Ⅱ-VI	N1	M0					FMTC
57	C618S	c.1852T>A	10	Male	11	no nodules	5.1	Asymptomatic	watch		M0					FMTC
58	C618S	c.1852T>A	10	Female	4	no nodules	12.2	Asymptomatic	watch		M0					FMTC
59	C618S	c.1852T>A	10	Female	31	1.6	749	neck mass	TT+VI	N1	M0					FMTC
60	C618S	c.1852T>A	10	Female	29	2.7	504	neck mass	TT+VI	N1	M0					FMTC
61	C618S	c.1852T>A	10	Female	6	no nodules	7.8	Asymptomatic	watch		M0					FMTC
62	C618S	c.1852T>A	10	Female	12	no nodules	9	Asymptomatic	watch		M0					FMTC
63	C618Y	c.1853G>A	11	Female	78	3.5	1758	neck mass	Refuse surgery		M0					FMTC
64	C618Y	c.1853G>A	11	Female	35	1.4	294	Asymptomatic	TT+VI	N1	M0					FMTC
65	C618Y	c.1853G>A	11	Male	53	no nodules	＜2	Asymptomatic	watch		M0					FMTC
66	C618Y	c.1853G>A	11	Female	26	no nodules	5.78	Asymptomatic	TT	CCH	M0					FMTC
67	C618Y	c.1853G>A	11	Female	47	1.6	257	neck mass	TT+VI	N1	M0					FMTC
68	C618Y	c.1853G>A	11	Male	59	1	169	Asymptomatic	TT+VI	N1	M0					FMTC
69	C618Y	c.1853G>A	11	Female	40	2.2	456	neck mass	TT+VI	N1	M0					FMTC
70	C618Y	c.1853G>A	11	Female	60	3.8	＞2000	neck mass	Refuse surgery		M1(bone、lungs)					FMTC
71	C618Y	c.1853G>A	11	Female	24	2.3	281	neck mass	TT+VI	N1	M0					FMTC
72	C620R	c.1858 T>C	12	Male	27	2	＞2000	neck mass	TT+Ⅱ-VI	N1	M0					FMTC
73	C620S	c.1859G>C	13	Female	25	2	103	neck mass	TT+VI	N1	M0					FMTC
74	C620S	c.1859G>C	14	Male	39	2.5	725	neck mass	TT+VI	N1	M0					FMTC
